# Supplementary material for: Suppression of Hepatic PPARα in Primary Biliary Cholangitis Is Modulated by miR-155
Source: Cells. 2022 Sep 15;11(18):2880. doi: 10.3390/cells11182880 (PMC9496720; doi:10.3390/cells11182880)
Supplement: Supplementary file 1 [file cells-11-02880-s001.zip]

Archive with 1 entries (1 files):
- cells-1852355-supplementary.pdf
